# Supplementary material for: Analysis of Potential Ischemic Effect of Intravitreal Bevacizumab on Unaffected Retina in Treatment-Naïve Macular Edema Due to Branch Retinal Vein Occlusion: A Prospective, Interventional Case-Series
Source: PLoS One. 2016 Sep 12;11(9):e0162533. doi: 10.1371/journal.pone.0162533 (PMC5019367; doi:10.1371/journal.pone.0162533)
Supplement: S1 File — Flowsheet listing the demographic, clinical and investigational details of all study subjects. (XLSX) [file pone.0162533.s001.xlsx]

## Sheet: At Presentation
S.No.	Age (years)	Gender	Eye	Symptoms	Duration of complaints (in weeks)	Associated Systemic Conditions	Prior treatment for BRVO	Cataract	IOP (mmHg)	Disc	Cup/Disc ratio	Quadrant affected	Unaffected quadrant (normal retina)	At Presentation
														BCVA	BCVA in logMAR	OCT (all measurements in microns)								FFA								mf-ERG: Avg of 10 perifoveal points in 'unaffected' quadrant				mf-ERG: Avg of 10 perifoveal points in 'affected' quadrant				mf-ERG: Avg of 10 perifoveal points in contralateral eye corresponding to 'unaffected' quadrant
																CFT of affected eye		MRT of affected eye		NIRT of affected eye		CFT of contralateral eye		Total FAZ outline		Area of FAZ in mm²		FAZ outline of unaffected retina		extra-FAZ CNP areas in unaffected retina	Contralateral eye: CNP areas	N1 implicit time in milliseconds	N1 amplitude in nV/deg²	P1 implicit time in milliseconds	P1 amplitude in nV/deg²	N1 implicit time in milliseconds	N1 amplitude in nV/deg²	P1 implicit time in milliseconds	P1 amplitude in nV/deg²	N1 implicit time in milliseconds	N1 amplitude in nV/deg²	P1 implicit time in milliseconds	P1 amplitude in nV/deg²
																Observer 1	Observer 2	Observer 1	Observer 2	Observer 1	Observer 2	Observer 1	Observer 2	Observer 1	Observer 2	Observer 1	Observer 2	Observer 1	Observer 2
1	66	M	2	1	7	7	0	2	12	0	0.3	2	3	8	0.6	244	232	550	588	116	114	198	201	1	1	1.59	1.59	1	1	0	0	17.5	-3.2	30.8	12.2	20.8	-2.9	35	7.9	15.8	-4.5	30	14.3
2	53	F	2	5	4	0	0	1	18	0	0.3	3	2	5	0.4	599	581	603	587	135	123	155	155	2	2	0.9	0.47	3	1	0	0	16.7	-3.2	29.2	9.4	20	-4.8	35.8	11.5	15.8	-4.6	28.3	13.5
3	69	M	2	1	38	11	0	7	16	4	0.4	3	2	10	0.9	520	488	548	267	124	121	156	155	2	2	0.41	0.57	2	1	0	0	19.2	-4.4	32.5	9.5	23.3	-2.3	33.3	5.5	18.3	-4.3	31.7	10.6
4	62	M	1	1	9	7	0	8	16	0	0.3	3	2	9	0.8	725	711	763	759	135	135	183	178	2	2	0.46	0.47	1	1	0	0	19.2	-6.7	32.5	17.5	20	-3.5	39.2	9.9	17.5	-5.3	30.8	15.3
5	47	M	1	1	12	1	0	1	9	0	0.3	3	2	6	0.5	383	371	655	635	135	140	155	155	2	2	0.34	0.34	2	2	0	0	15.8	-3.6	34.2	10.6	19.2	-3.6	35	10.7	13.3	-4.6	28.3	13.2
6	36	M	2	1	2	0	0	0	14	0	0.5	2	3	9	0.8	515	515	610	599	127	119	185	155	1	1	0.51	0.51	1	1	0	0	15.8	-7.2	27.5	20.1	15	-4.4	27.5	13.7	18.3	-5.3	34.2	15.5
7	64	M	1	0	0	0	0	2	10	0	0.3	3	2	11	1	820	792	832	824	128	120	196	191	2	2	0.62	0.45	1	1	0	0	16.7	-6.5	30	18	19.2	-6	33.3	15.4	16.7	-8.5	29.2	24.2
8	55	M	1	1	2	9	0	0	15	0	0.3	2	3	5	0.4	203	229	655	631	107	120	151	151	1	1	0.56	0.56	1	1	0	0	16.7	-5	30	13.6	17.5	-3.9	34.2	7.4	15	-5.4	28.3	16.2
9	51	M	1	1	4	1	0	0	14	0	0.3	3	2	6	0.5	818	800	588	580	99	103	164	169	2	2	1.01	1.06	3	3	0	0	16.7	-4.6	29.2	13.6	18.3	-6.9	35.8	14.1	15.8	-6.1	29.2	16.4
10	51	M	1	1	9	7	0	1	13	0	0.3	3	2	8	0.6	535	594	627	798	120	115	191	171	2	2	0.6	0.6	1	1	0	0	15.8	-4.5	30	12.8	22.5	-3.1	36.7	6.5	15.8	-4.5	27.5	15.3
11	57	M	2	1	40	1	0	1	12	0	0.3	3	2	6	0.5	468	470	516	520	120	120	189	195	2	2	0.6	0.52	1	1	0	0	16.7	-4.5	31.7	13.5	20	-2.8	34.2	9.2	17.5	-3.8	30.8	14.1
12	43	M	1	1	9	9	0	0	12	0	0.3	3	2	9	0.8	870	820	872	860	127	124	152	155	2	2	0.7	0.5	1	1	0	0	15.8	-5.7	33.3	15.4	16.7	-1.8	35.8	6.4	15.8	-5.1	29.2	14.9
13	48	M	1	1	25	10	0	1	19	0	0.3	2	3	8	0.6	575	599	753	711	119	123	165	168	1	1	0.3	0.3	1	1	0	0	15	-6.2	32.5	15.5	20.8	-4.6	34.2	13.1	14.2	-5.8	27.5	19.1
14	57	M	1	1	2	7	0	0	14	0	0.3	2	3	5	0.4	255	269	519	507	99	111	190	191	2	2	0.52	0.48	2	2	0	0	18.3	-3.1	31.7	7.6	20.8	-3	35.8	5.9	17.5	-0.9	30	4.9
15	40	M	1	1	9	9	0	0	20	0	0.3	3	2	2	0.1	259	247	855	823	135	127	171	171	2	2	0.21	0.21	1	1	0	0	15	-5.6	28.3	18.2	16.7	-4	28.3	13	15	-7.4	27.5	19.5
16	45	F	2	1	9	1	0	0	16	0	0.3	2	3	4	0.3	187	182	630	660	159	167	159	161	1	1	1.75	1.78	1	1	0	0	15	-4.4	28.3	11.6	16.7	-4.1	35	9.1	15	-5.1	29.2	16.8
17	64	M	1	1	9	8	0	0	8	0	0.3	2	3	8	0.6	366	360	628	624	124	120	160	155	2	2	0.48	0.48	1	1	0	0	16.7	-6	29.2	15.3	20	-4.7	35	11.8	15.8	-5.1	30	15.6
18	34	M	2	1	5	0	0	0	13	0	0.3	2	3	6	0.5	383	379	543	547	119	120	155	158	1	2	0.46	0.5	1	1	0	0	14.2	-4	31.7	14.8	15.8	-5	29.2	13.6	15.8	-5	27.5	19
19	76	F	1	1	12	0	0	1	14	0	0.5	2	3	3	0.2	372	357	600	489	144	141	200	200	2	2	0.45	0.55	1	1	0	0	20	-18.4	35	52.3	19.2	-4.5	35.8	11.4	15.8	-5.2	30	15.7
20	58	M	1	1	1	2	0	1	14	0	0.3	3	2	3	0.2	260	267	692	534	144	149	190	196	2	2	0.56	0.58	1	1	0	0	15.8	-4.5	34.2	12.7	20.8	-2.8	38.3	7.3	17.5	-5.3	30	14.4
21	53	M	2	1	12	7	0	1	19	0	0.7	2	3	12	1.3	953	968	1044	1056	128	128	184	184	2	2	0.68	0.52	1	1	0	0	16.7	-5.1	30	14.4	16.7	-2.5	32.5	8.1	16.7	-5.3	28.3	17.9
22	62	M	1	1	4	1	0	1	16	0	0.3	2	3	3	0.2	355	375	523	519	107	99	207	200	2	2	0.72	0.34	1	1	0	0	16.7	-4.4	28.3	12.4	19.2	-2.4	35	7.4	17.5	-3	31.7	8.7
23	52	M	1	1	4	0	0	1	14	0	0.3	2	3	13	2	881	882	970	971	119	104	160	160	2	1	0.9	0.56	1	1	0	0	15.8	-5.8	29.2	16.2	18.3	-3.8	36.7	8.3	15.8	-8	29.2	17.9
24	56	F	1	1	11	0	0	1	14	0	0.3	2	3	12	1.3	669	675	412	400	128	128	154	144	2	2	0.59	0.35	1	1	0	0	18.3	-6.7	30.8	17.5	15.8	-5.8	30	14.4	16.7	-6.2	30	17.9
25	67	M	2	1	7	0	0	1	14	0	0.3	2	3	11	1	618	618	770	742	131	123	182	178	2	2	0.55	0.55	1	1	0	0	15.8	-3.9	30	10.9	18.3	-2.4	31.7	6.1	17.5	-6.4	30.8	16.4
26	52	M	1	1	4	2	0	0	11	0	0.3	1	23	6	0.5	335	391	635	603	111	113	167	164	2	1	0.54	0.45	1	1	0	0	16.7	-20.2	32.5	58.9	15	-4.3	30	12.2	15	-6.9	28.3	22.2
27	50	F	1	1	12	1	0	0	14	0	0.6	2	3	4	0.3	319	328	535	535	111	113	210	208	2	2	0.51	0.45	1	1	0	0	15.8	-7.2	29.2	19.1	16.7	-4.9	33.3	13.9	15	-7.7	28.3	19.6

## Sheet: On 1st Follow-up
S.No.	Age (years)	Gender	Eye	1ST FOLLOW-UP(after 1 month)
				BCVA	BCVA in logMAR	OCT (all measurements in microns)								FFA								mf-ERG: Avg of 10 perifoveal points in 'unaffected' quadrant				mf-ERG: Avg of 10 perifoveal points in 'affected' quadrant				mf-ERG: Avg of 10 perifoveal points in contralateral eye corresponding to 'unaffected' quadrant
						CFT of affected eye		MRT of affected eye		NIRT of affected eye		CFT of contralateral eye		Total FAZ outline		Area of FAZ in mm²		FAZ outline of unaffected retina		extra-FAZ CNP areas in unaffected retina	Contralateral eye: CNP areas	N1 implicit time in milliseconds	N1 amplitude in nV/deg²	P1 implicit time in milliseconds	P1 amplitude in nV/deg²	N1 implicit time in milliseconds	N1 amplitude in nV/deg²	P1 implicit time in milliseconds	P1 amplitude in nV/deg²	N1 implicit time in milliseconds	N1 amplitude in nV/deg²	P1 implicit time in milliseconds	P1 amplitude in nV/deg²
						Observer 1	Observer 2	Observer 1	Observer 2	Observer 1	Observer 2	Observer 1	Observer 2	Observer 1	Observer 2	Observer 1	Observer 2	Observer 1	Observer 2
1	66	M	2	4	0.3	207	192	335	363	103	118	203	208	1	1	1.24	1.22	1	1	0	0	16.7	-4.6	30.8	14	19.2	-3.3	34.2	9.4	16.7	-4.5	30	15
2	53	F	2	9	0.8	119	115	259	259	137	123	151	151	2	2	1.02	0.47	2	1	0	0
3	69	M	2	8	0.6	99	99	343	341	111	111	163	158	2	2	0.51	0.57	1	1	0	0	9.2	-1.6	34.2	6.2	15.8	-2	39.2	4.4	20.8	-2.5	33.3	8.3
4	62	M	1	4	0.3	211	195	347	351	131	131	178	175	2	2	0.39	0.37	1	1	0	0	17.5	-4.8	31.7	13.8	21.7	-4.4	37.5	11	17.5	-5.3	30.8	15.3
5	47	M	1	1	0	151	151	347	347	131	127	148	148	1	1	0.38	0.4	2	2	0	0	14.2	-5.2	26.7	15.6	18.3	-5.2	33.3	14.8	15	-3.4	27.5	12.3
6	36	M	2	3	0.2	531	606	626	626	121	127	183	183	1	1	0.6	0.6	1	1	0	0	15.8	-9.7	28.3	22.8	16.7	-4.9	27.5	15.4	17.5	-7.9	30	19.4
7	64	M	1	6	0.5	207	230	348	319	122	119	206	200	2	2	0.44	0.44	1	1	0	0
8	55	M	1	2	0.1	200	212	824	712	128	120	155	151	1	1	0.55	0.74	1	1	0	0	16.7	-5.4	29.2	13.2	17.5	-4.4	33.3	10.5	16.7	-4.3	28.3	13
9	51	M	1	4	0.3	111	99	285	279	99	103	167	161	2	2	0.48	0.46	2	2	0	0	16.7	-5.5	30.8	15.8	17.5	-4.6	30	11.5	15.8	-7.4	29.2	20.9
10	51	M	1	8	0.6	495	539	702	682	115	111	202	200	2	2	0.71	0.71	1	1	0	0	17.5	-4.2	27.5	11.9	20.8	-3.7	35	7.6	15	-5.8	28.3	17.6
11	57	M	2	3	0.2	282	384	363	267	115	96	180	180	2	2	0.67	0.53	1	1	0	0	17.5	-5.6	31.7	15.9	18.3	-5.4	32.5	12.5	17.5	-5	30.8	14.8
12	43	M	1	6	0.5	156	160	400	404	131	146	156	156	2	2	0.86	0.88	1	1	0	0	14.2	-4.6	29.2	15	17.5	-4	37.5	11.5	15.8	-6.2	29.2	19.6
13	48	M	1	9	0.8	389	418	653	577	115	119	171	178
14	57	M	1	1	0	188	183	320	327	99	111	184	184	2	2	0.67	1.54	2	1	0	0	15	-1.8	28.3	5.9	20.8	-2.4	33.3	6.1	15	-2	29.2	6
15	40	M	1	1	0	176	168	513	505	138	128	179	182	2	2	0.4	0.45	1	1	0	0
16	45	F	2	3	0.2	216	212	451	436	147	144	161	157
17	64	M	1	3	0.2	132	112	292	284	124	116	172	179	2	2	0.66	0.66	1	1	0	0	16.7	-6	29.2	15.4	15	-2.4	33.3	8.4	13.3	-4.4	27.5	14.9
18	34	M	2	2	0.1	175	163	343	355	123	123	148	145	1	2	0.51	0.5	1	1	0	0	15.8	-4.1	30	13.4	15	-3.5	29.2	10.2	15	-5.1	27.5	18.2
19	76	F	1	3	0.2	220	204	316	332	151	148	184	184	2	2	0.49	0.49	1	1	0	0	17.5	-6.5	33.3	16.5	17.5	-5.4	34.2	14.3	16.7	-6	32.5	18.7
20	58	M	1	1	0	236	230	328	341	144	141	195	191	2	2	0.55	0.48	1	1	0	0	18.3	-4	35.8	11.7	14.2	-2.7	40.8	6.6	15.8	-4.3	32.5	11.1
21	53	M	2	8	0.6	616	616	728	724	122	124	188	188	2	2	0.66	0.68	1	1	0	0	16.7	-4.3	30.8	12.2	15.8	-3.3	35	8.8	15.8	-6.6	29.2	17.5
22	62	M	1	3	0.2	195	204	523	519	105	99	216	216	1	1	0.82	0.78	1	1	0	0
23	52	M	1	8	0.6	581	482	970	971	111	104	169	164
24	56	F	1	4	0.3	164	170	408	405	132	132	160	165	2	2	0.4	0.45	1	1	0	0	17.5	-5	30	13.7	16.7	-4.3	31.7	11.6	17.5	-3	32.5	12.6
25	67	M	2	6	0.5	211	195	451	443	125	119	194	191	2	2	0.54	0.55	1	1	0	0	18.3	-4.7	30	12.7	15.8	-2.5	32.5	7.1	17.5	-5.9	30	14.1
26	52	M	1	9	0.8	488	488	695	688	119	123	174	174	2	2	0.44	0.46	1	1	0	0
27	50	F	1	1	0	219	208	311	323	115	111	215	211	2	2	0.63	0.65	1	1	0	0	16.7	-7.7	28.3	23.1	14.2	-4.8	29.2	16.9	15	-8	27.5	21.3

## Sheet: On 2nd Follow-up
S.No.	Age (years)	Gender	Eye	2ND FOLLOW-UP(after 3 months)
				BCVA	BCVA in logMAR	OCT (all measurements in microns)								FFA								mf-ERG: Avg of 10 perifoveal points in 'unaffected' quadrant				mf-ERG: Avg of 10 perifoveal points in 'affected' quadrant				mf-ERG: Avg of 10 perifoveal points in contralateral eye corresponding to 'unaffected' quadrant
						CFT of affected eye		MRT of affected eye		NIRT of affected eye		CFT of contralateral eye		Total FAZ outline		Area of FAZ in mm²		FAZ outline of unaffected retina		extra-FAZ CNP areas in unaffected retina	Contralateral eye: CNP areas	N1 implicit time in milliseconds	N1 amplitude in nV/deg²	P1 implicit time in milliseconds	P1 amplitude in nV/deg²	N1 implicit time in milliseconds	N1 amplitude in nV/deg²	P1 implicit time in milliseconds	P1 amplitude in nV/deg²	N1 implicit time in milliseconds	N1 amplitude in nV/deg²	P1 implicit time in milliseconds	P1 amplitude in nV/deg²
						Observer 1	Observer 2	Observer 1	Observer 2	Observer 1	Observer 2	Observer 1	Observer 2	Observer 1	Observer 2	Observer 1	Observer 2	Observer 1	Observer 2
1	66	M	2	3	0.2	192	192	300	304	103	96	205	200	1	1	1.2	1.2	1	1	0	0
2	53	F	2
3	69	M	2					343	341			163	158
4	62	M	1	4	0.3	774	782	846	830	135	123	171	169	2	2	0.24	0.24	2	2	0	0	17.5	-6.8	31.7	20.5	22.5	-4	38.3	8.5	16.7	-5.7	30	17.5
5	47	M	1
6	36	M	2	2	0.1	211	219	375	395	123	123	173	169
7	64	M	1	4	0.3	171	164	311	304	111	104	210	219
8	55	M	1
9	51	M	1	2	0.1	143	145	220	231	90	86	171	171
10	51	M	1	8	0.6	383	379	779	691	127	115	210	215									15.8	-5.1	28.3	14.8	20	-4.3	34.2	10.7	15	-5.4	28.3	14.3
11	57	M	2	5	0.4	426	426	237	237	109	104	184	187
12	43	M	1	3	0.2	133	100	300	300	160	152	156	156	2	2	0.26	0.26	2	2	0	0	15	-4	28.3	13.6	19.2	-3.9	35	11	15	-4.7	29.2	14.7
13	48	M	1	9	0.8	371	363	635	640	115	115	165	165
14	57	M	1	1	0	207	191	279	287	99	99	191	191	2	1	0.64	1.76	2	1	0	0	15.8	-3.4	27.5	6.7	15	-1.7	27.5	5.5	15	-2.6	28.3	7.9
15	40	M	1
16	45	F	2
17	64	M	1
18	34	M	2
19	76	F	1	3	0.2	220	204	312	316	140	112	182	178	2	2	0.56	0.54	1	1	0	0
20	58	M	1	1	0	209	201	256	237	144	129	195	191	2	2	0.66	0.55	3	3	0	0	15.8	-5.2	29.2	13.9	19.2	-3.6	37.5	7.9	17.5	-3.9	31.7	11.8
21	53	M	2	8	0.6	220	232	473	436	104	114	192	192	2	2	0.52	0.47	3	3	0	0
22	62	M	1
23	52	M	1
24	56	F	1
25	67	M	2	3	0.2	187	195	371	383	119	123	203	203	2	2	0.4	0.55	1	1	0	0	17.5	-6.3	30.8	17.8	16.7	-4.7	34.2	13.3	16.7	-7.2	30.8	20.7
26	52	M	1	6	0.5	235	260	536	510	116	123	171	169
27	50	F	1	1	0	204	203	300	290	109	105	215	215	2	2	0.63	0.46	1	1	0	0	15	-6.5	29.2	19.7	15	-4.4	29.2	14.5	15.8	-8.2	27.5	24.4
